# Supplementary material for: Genome-Wide Identification of GmPIF Family and Regulatory Pathway Analysis of GmPIF3g in Different Temperature Environments
Source: Int J Mol Sci. 2025 Jan 10;26(2):551. doi: 10.3390/ijms26020551 (PMC11765412; doi:10.3390/ijms26020551)
Supplement: Supplementary file 1 [file ijms-26-00551-s001.zip]

Archive with 1 entries (1 files):
- ijms-3386992-supplementary.xlsx
