# Supplementary material for: Genome-Wide Identification of GmPIF Family and Regulatory Pathway Analysis of GmPIF3g in Different Temperature Environments
Source: Int J Mol Sci. 2025 Jan 10;26(2):551. doi: 10.3390/ijms26020551 (PMC11765412; doi:10.3390/ijms26020551)
Supplement: Supplementary file 1 [file ijms-26-00551-s001.zip › ijms-3386992-supplementary.xlsx]

## Sheet: Supplemental Table S1
Motif	sequence
motif_1	HNLSERRRRDRINEKMKALQELIPNSNKTDKASMLDEAIEYLKQLQLQVQ
motif_2	DNELLELVWZNGQVVVQGQSS
motif_3	KRKGKDTEESEEQSEDVELESAGAKK
motif_4	PQRSSSSKRSRAAEV
motif_5	MSMGLGMGPMM
motif_6	LGAFNYQNQMQNPALSEQYARYMGYHLMQNASQPMNVFRYG
motif_7	FIQEDEVASWLQYPJEDPLEQ
motif_8	PDSSRMQGANHPDNNMLGSLGTHDPDQSRIPNFTDPYQQYL
motif_9	FPGIQHYMSQMGMGMGMPPFP
motif_10	GSSSKIMNFSHFSKPANVVSA

## Sheet: Supplemental Table S2
Colinearity
chr	start	end	chr	start	end
1	52272439	52275848	11	4115043	4119025
1	52272439	52275848	14	7375731	7379277
1	52272439	52275848	17	17319988	17323711
1	45366512	45368816	3	3971585	3975700
10	3838844	3844535	13	24305965	24311738
10	37245347	37247924	19	47396909	47399851
10	37701391	37706328	19	47691501	47696511
10	37245347	37247924	19	47691501	47696511
10	37701391	37706328	19	47396909	47399851
10	37701391	37706328	2	743761	745589
10	37245347	37247924	2	743761	745589
10	37701391	37706328	20	33451707	33456649
10	3838844	3844535	3	38522369	38529232
10	37245347	37247924	3	42726377	42729203
10	37701391	37706328	3	42980227	42984347
10	37245347	37247924	3	42980227	42984347
10	37701391	37706328	3	42726377	42729203
11	4115043	4119025	14	7375731	7379277
11	4115043	4119025	17	17319988	17323711
11	4115043	4119025	17	39641856	39645432
14	10100120	10101835	17	37641613	37643442
14	2338828	2344252	18	14099161	14105084
14	2338828	2344252	2	46437888	46443042
14	2338828	2344252	8	42217649	42223362
18	14099161	14105084	2	46437888	46443042
18	14099161	14105084	8	42217649	42223362
19	47396909	47399851	19	47691501	47696511
19	47691501	47696511	2	743761	745589
19	47396909	47399851	2	743761	745589
19	47691501	47696511	20	33451707	33456649
19	47396909	47399851	3	42726377	42729203
19	47691501	47696511	3	42980227	42984347
19	47396909	47399851	3	42980227	42984347
19	47691501	47696511	3	42726377	42729203
2	743761	745589	20	33451707	33456649
2	743761	745589	3	42726377	42729203
2	46437888	46443042	8	42217649	42223362
20	33451707	33456649	3	42980227	42984347
3	42726377	42729203	3	42980227	42984347
7	2383023	2386348	8	17183898	17187277

## Sheet: Supplemental Table S3
Primer	Forward sequence (5'–3')	Reverse sequence (5'–3')
GmPIF1a	CTCCTTTCCACATGCCCCAT	AGGGCCCCCATTGTTACTTG
GmPIF1b	CAGAATCAAAGCAGCGCCTC	CCCTTCCTCTTCCGGTTCAC
GmPIF1c	ACCCAAATGGACGACGACTTA	ATCTCGTCGTTTTGCGTGGA
GmPIF1d	TTCCAAACACGCTTGCTACT	AATAGACAGCAGCCCTCCCA
GmPIF1e	AAAGAAGGGGGTGATCGCTG	CACGTTCCATCATCTACATTGGC
GmPIF3a	GCGTCAGATTCTGCTCCGTT	GGATACAGTAGGCATGGGGC
GmPIF3b	AGGAATGGGATTCAGGCCAC	TCTGCCAAGTTGGTGGTGTT
GmPIF3c	TTCACCTTCCCACTCCATGC	ATCCTACCCCTTCTCCGCTT
GmPIF3d	CTCTGATGCCACCACCTTCAA	CCTCCACACTCTTCTCAACATGA
GmPIF3e	GACGATGTCGACGATTGGGA	GGGTTTTCCTGAGGAGGCAG
GmPIF3f	CTGGTGACGTAGGAAGAGCC	GCCTCCACACTCTTCTCAACA
GmPIF3g	GACAAGGACATCCCATGCCA	CTGCTGCTTCACACTGGGTA
GmPIF3h	TCTAGACTCCATTTATGGCAAAGGT	GTCATTCGTGTGACGACACTT
GmPIF3i	TTCCTGCACGACGAAATGGA	TGTGGTGCATGCATGTGTTG
GmPIF3j	AGAAGCAGGAACCCTGAGGT	GGTGGCCTGAATCCCATCAT
GmPIF3k	ACATGCCCGTGGATCATCAG	GCTTCACACTGGGTAGGCAT
GmPIF4a	AGTGCCACATGATCAAGCCA	GACTGTGTTGCACTGCTTGG
GmPIF4b	TTCCTATACCGGCCCCAAGA	AAATGCACGTTAGCCGATGC
GmPIF4c	GTCTGGCATGACACCAGTGA	CTGGAAGGCAAGGGTTTTGC
GmPIF4d	AGTCATCTCAACGTGCAGGG	CATGCCAGATCCCATCCACA
GmPIF7a	GACACCATTAAACGGCGGTG	GTGAAACCCACGCCAAACTC
GmPIF7b	GTGTCAGAAAGGCTTGATGCG	CCTCACCCTGCGATATACGG
